# Supplementary material for: Phylogeography of Parasyncalathium souliei (Asteraceae) and Its Potential Application in Delimiting Phylogeoregions in the Qinghai-Tibet Plateau (QTP)-Hengduan Mountains (HDM) Hotspot
Source: Front Genet. 2018 May 17;9:171. doi: 10.3389/fgene.2018.00171 (PMC5966570; doi:10.3389/fgene.2018.00171)
Supplement: Appendix 4 — Pairwise FST (blow diagonal) and P-values (above diagonal) among populations of P. souliei. [file Table_4.XLSX]

## Sheet: 111111
Appendix 4. Pairwise FST (blow diagonal) and P values (above diagonal) among populations of P. souliei
		AD	AL	AW	AZ	BM	BW	CN	CP	DD	LDX	DX	GB	GE	GJX	HS	JC	JZ	KS	KW	LTE	LTX	LW	ML	MN	MX	QE	RW	SJ	TT	XL	YJ	YL	ZD	ZL	ZM	ZX
	AD		0	0	0.999	0.999	0	0.999	0.006	0	0.999	0	0.028	0	0.999	0	0	0.266	0.001	0.008	0.999	0	0.0068	0	0	0	0	0.999	0	0.198	0.0449	0	0	0	0	0	0.0957
	AL	0.2108		0.5	0	0	0	0	0.047	0	0	0	0.008	0	0.001	0	0	0	0.999	0.379	0	0.999	0	0	0.999	0	0.999	0.001	0	0.013	0	0	0	0	0	0	0.17
	AW	1	-0.00053		0	0	0	0	0	0	0	0	0.002	0	0	0	0	0	0.999	0.151	0	0.999	0	0	0.999	0	0.999	0	0	0	0	0	0	0	0	0	0.124
	AZ	0	0.24651	1		0.999	0.999	0	0.999	0.001	0.999	0	0.004	0	0.999	0	0	0.225	0	0	0.999	0	0.001	0	0	0	0	0.46	0	0.067	0.021	0	0	0	0	0	0.019
	BM	0	0.25692	1	0		0.999	0	0.999	0	0.999	0	0.005	0	0.999	0	0	0.223	0	0.004	0.999	0	0	0	0	0	0	0.443	0	0.683	0.015	0	0	0	0	0	0.024
	BW	0	0.23547	1	0	0		0	0.999	0	0.999	0	0.012	0	0.999	0	0	0.222	0.001	0.004	0.999	0	0.002	0	0	0	0	0.485	0	0.061	0.018	0	0	0	0	0	0.007
	CN	1	0.55148	1	1	1	1		0	0	0	0	0	0.001	0	0	0	0	0	0.002	0	0	0	0	0	0	0	0	0	0	0	0	0	0	0	0	0
	CP	0	0.13876	1	0	0	0	1		0.033	0.999	0	0.121	0.004	0.999	0	0	0.534	0.013	0.027	0.999	0	0.033	0.002	0.002	0.003	0.001	0.999	0	0.29	0.132	0.002	0.001	0.001	0.002	0	0.184
	DD	0.48639	0.48153	0.56607	0.52027	0.53028	0.50969	0.57086	0.42452		0.001	0	0	0	0.001	0	0	0	0	0	0.001	0	0	0	0.001	0	0.003	0.006	0	0.092	0	0	0	0	0.003	0	0.005
	LDX	0	0.24651	1	0	0	0	1	0	0.52027		0	0.003	0	0.999	0	0	0.219	0.001	0.002	0.999	0	0.001	0	0	0	0	0.469	0	0.057	0.015	0	0	0	0.001	0	0.013
	DX	0.87173	0.6658	0.90887	0.88516	0.88902	0.88102	0.91826	0.84744	0.59342	0.88516		0	0	0	0	0	0	0.001	0.004	0	0	0	0	0	0	0	0	0	0	0	0.001	0	0	0	0	0
	GB	0.37931	0.06251	0.43498	0.41463	0.42506	0.40361	0.87391	0.31298	0.57051	0.41463	0.85996		0	0.024	0	0	0.001	0.134	0.046	0	0.001	0	0	0.028	0	0.02	0.034	0	0	0	0	0	0	0	0	0.06
	GE	0.62324	0.55056	0.69769	0.65875	0.66898	0.64778	0.7104	0.55755	0.50772	0.65875	0.68719	0.69346		0.002	0	0	0	0.006	0.019	0	0	0	0	0	0.037	0.001	0	0	0	0	0.036	0	0.031	0	0.084	0
	GJX	0	0.19665	1	0	0	0	1	0	0.47336	0	0.86649	0.36564	0.60936		0	0	0.266	0	0.011	0.999	0	0.007	0	0	0	0	0.999	0	0.201	0.046	0	0	0	0	0	0.052
	HS	0.7312	0.58629	0.80507	0.75519	0.76218	0.74774	0.82713	0.68831	0.56821	0.75519	0.44235	0.75629	0.64107	0.72195		0	0	0.001	0.005	0	0	0	0	0	0	0	0	0	0	0	0	0	0	0	0	0
	JC	0.93842	0.82055	0.9519	0.94451	0.94628	0.94262	0.95234	0.92773	0.68867	0.94451	0.92225	0.93499	0.25575	0.93607	0.88481		0	0	0.001	0	0	0	0	0	0	0	0	0	0	0	0.613	0	0.16	0	0.001	0
	JZ	0.10175	0.26032	0.85068	0.13524	0.14481	0.125	0.9118	0.029	0.5357	0.13524	0.86392	0.36862	0.66804	0.08808	0.74509	0.93638		0	0.001	0.081	0	0	0	0	0	0	0.154	0	0.019	0.137	0	0	0	0	0	0.015
	KS	1	-0.12809	0	1	1	1	1	1	0.43157	1	0.86298	0.28713	0.55864	1	0.72177	0.93005	0.77216		0.404	0	0.999	0.002	0	0.999	0.006	0.999	0.003	0	0.103	0.001	0.003	0	0.004	0.003	0	0.572
	KW	0.71315	-0.0678	0.51163	0.76812	0.78197	0.75235	0.89116	0.57597	0.38347	0.76812	0.75419	0.42066	0.48515	0.68831	0.57188	0.9021	0.66916	0.11111		0	0.237	0.001	0.006	0.276	0.014	0.283	0.011	0.002	0.11	0.001	0.001	0.005	0.015	0.014	0.005	0.205
	LTE	0	0.29396	1	0	0	0	1	0	0.56575	0	0.90212	0.46221	0.70411	0	0.78639	0.95233	0.17854	1	0.82391		0	0	0	0	0	0	0.372	0	0.039	0	0	0	0	0	0	0
	LTX	1	-0.02491	0	1	1	1	1	1	0.52558	1	0.89501	0.39189	0.65664	1	0.7796	0.94509	0.82744	0	0.41176	1		0	0	0.999	0	0.999	0.001	0	0	0	0	0	0	0.001	0	0.305
	LW	0.4801	0.39907	0.69944	0.51536	0.52575	0.50435	0.66255	0.41552	0.56624	0.51536	0.80854	0.54626	0.67753	0.46652	0.72477	0.90565	0.50084	0.58557	0.5636	0.5625	0.66476		0	0	0	0	0	0	0	0	0	0	0	0	0	0
	ML	0.90816	0.65383	0.93997	0.92174	0.92541	0.91769	0.94295	0.88016	0.54189	0.92174	0.67309	0.88422	0.64087	0.90251	0.43036	0.9227	0.89088	0.88974	0.72308	0.93717	0.92671	0.81294		0	0	0	0	0	0	0	0	0.001	0	0	0	0
	MN	1	-0.03331	0	1	1	1	1	1	0.51378	1	0.89084	0.37931	0.64433	1	0.77205	0.94308	0.8204	0	0.37931	1	0	0.65456	0.92241		0	0.999	0	0	0	0	0	0	0	0	0	0.294
	MX	0.87507	0.73371	0.90753	0.89216	0.89685	0.88702	0.90793	0.84095	0.59957	0.89216	0.87289	0.88949	0.20456	0.86807	0.82405	0.24573	0.88505	0.83936	0.78244	0.9121	0.88889	0.8512	0.85731	0.88296		0	0.001	0	0	0	0	0	0	0	0	0
	QE	1	-0.04336	0	1	1	1	1	1	0.50103	1	0.8863	0.36564	0.63091	1	0.76389	0.9409	0.8127	0	0.34247	1	0	0.64355	0.91757	0	0.87635		0.001	0	0.004	0	0	0	0	0	0	0.293
	RW	-0.01124	0.17371	0.90753	0.01907	0.02743	0.01	0.95697	-0.08434	0.4966	0.01907	0.86332	0.23513	0.63039	-0.02418	0.72861	0.93551	0.09349	0.83936	0.63205	0.05614	0.88889	0.47619	0.89567	0.88296	0.87374	0.87635		0	0.07	0.145	0	0	0	0	0	0.058
	SJ	0.94102	0.89178	0.95383	0.94839	0.95045	0.94615	0.95148	0.92701	0.69466	0.94839	0.9415	0.94957	0.84698	0.93806	0.92464	0.94491	0.94669	0.92468	0.90676	0.95727	0.94544	0.93292	0.93257	0.94283	0.91495	0.93996	0.94115		0	0	0	0	0	0	0	0
	TT	0.25	0.24623	0.41548	0.30097	0.31579	0.2852	0.45247	0.15094	0.09667	0.30097	0.52921	0.37931	0.42228	0.22995	0.46742	0.71729	0.32173	0.19328	0.12251	0.36777	0.35223	0.39454	0.4633	0.33333	0.5851	0.31265	0.26455	0.77261		0.004	0	0	0	0.001	0.001	0.186
	XL	0.30219	0.27697	0.78232	0.34469	0.35714	0.33149	0.85842	0.22069	0.52691	0.34469	0.84265	0.41843	0.65453	0.28559	0.72821	0.92638	0.05173	0.67077	0.60032	0.4012	0.74955	0.49956	0.86074	0.73961	0.86936	0.72876	0.27911	0.94042	0.31473		0	0	0	0	0	0.027
	YJ	1	0.80005	1	1	1	1	1	1	0.60691	1	0.94717	0.96895	0.16998	1	0.891	-0.02004	0.97977	1	0.94717	1	1	0.92006	0.95767	1	0.30464	1	0.9901	0.94029	0.61876	0.96346		0	0.473	0.001	0.037	0
	YL	0.91071	0.6718	0.93857	0.92394	0.92751	0.91999	0.9426	0.88342	0.55655	0.92394	0.74201	0.89031	0.65685	0.9052	0.56196	0.92439	0.8982	0.88727	0.73614	0.93896	0.92502	0.82606	0.53784	0.92063	0.86113	0.91569	0.89986	0.93279	0.49138	0.87217	0.95555		0	0.001	0	0
	ZD	0.98335	0.79321	0.98862	0.98626	0.98701	0.98541	0.98819	0.97681	0.60502	0.98626	0.93788	0.95971	0.17429	0.98209	0.88295	0.05458	0.96808	0.9762	0.92108	0.98935	0.98562	0.91206	0.94363	0.98461	0.29813	0.98344	0.97489	0.93612	0.613	0.95174	0.16667	0.94231		0	0.007	0
	ZL	0.99127	0.88905	0.99392	0.9929	0.99332	0.99243	0.9934	0.98743	0.3935	0.9929	0.96796	0.97979	0.82531	0.99055	0.94016	0.96831	0.98393	0.98639	0.95632	0.99458	0.99219	0.95364	0.96976	0.99159	0.93572	0.9909	0.98709	0.92205	0.6219	0.97541	0.99105	0.96821	0.9827		0	0.001
	ZM	0.96947	0.80906	0.97801	0.97395	0.97517	0.97261	0.9775	0.96034	0.63879	0.97395	0.93578	0.95445	0.11526	0.96761	0.88824	0.25286	0.96009	0.96021	0.91862	0.97907	0.97324	0.914	0.93925	0.9717	0.35049	0.96997	0.96354	0.94049	0.66033	0.94637	0.41843	0.93891	0.373	0.97803		0
	ZX	0.15526	0.04813	0.13177	0.18589	0.19469	0.1765	0.35941	0.08965	0.29145	0.18589	0.46488	0.15468	0.44391	0.14283	0.41335	0.67947	0.20277	-0.00653	-0.04266	0.22582	0.09902	0.29869	0.43346	0.08879	0.57709	0.07715	0.14827	0.78229	0.03424	0.20873	0.61056	0.45636	0.60815	0.67737	0.64084
